# Supplementary material for: Establishment of an Agrobacterium‐mediated transformation system for the genetic engineering of Linum grandiflorum Desf
Source: Physiol Plant. 2025 Jan 20;177(1):e70059. doi: 10.1111/ppl.70059 (PMC11744441; doi:10.1111/ppl.70059)
Supplement: Supplementary file 1 — Supplementary Data Set S1. Sanger sequencing results [file PPL-177-e70059-s001.zip]

Archive with 6 entries (6 files):
- L1_(PCR_OKG53+OKG54)_seqencingOKG53.ab1
- L1_(PCR_OKG53+OKG54)_seqencingOKG54.ab1
- L1_(PCR_OKG53+OKG55)_seqencingOKG53.ab1
- L1_(PCR_OKG53+OKG55)_seqencingOKG55.ab1
- WT_(PCR_OKG53+OKG55)_seqencingOKG53.ab1
- WT_(PCR_OKG53+OKG55)_seqencingOKG55.ab1
